# Supplementary material for: Genome-Wide Investigation and Functional Analysis of Sus scrofa RNA Editing Sites across Eleven Tissues
Source: Genes (Basel). 2019 Apr 30;10(5):327. doi: 10.3390/genes10050327 (PMC6562383; doi:10.3390/genes10050327)
Supplement: Supplementary file 1 [file genes-10-00327-s001.zip]

Archive with 3 entries (2 files):
- supplmentary Tables.xlsx
- __MACOSX/
- __MACOSX/._supplmentary Tables.xlsx
