# Supplementary material for: Genome-Wide Investigation and Functional Analysis of Sus scrofa RNA Editing Sites across Eleven Tissues
Source: Genes (Basel). 2019 Apr 30;10(5):327. doi: 10.3390/genes10050327 (PMC6562383; doi:10.3390/genes10050327)
Supplement: Supplementary file 1 [file genes-10-00327-s001.zip › supplmentary Tables.xlsx]

## Sheet: Suppl. Table 1
Suppl. Table S1. RNA editing sites resulting in amino acid changes
Position	symbol/ID	HGVS.p	Tissue
1:201828088	ENSSSCG00000024140	p.His108Arg	Blood
1:201828106	ENSSSCG00000024140	p.Lys102Arg	Blood
1:201828107	ENSSSCG00000024140	p.Lys102Glu	Blood
1:201828267	ENSSSCG00000024140	p.Lys52Arg	Blood
1:201828268	ENSSSCG00000024140	p.Lys52Glu	Blood
1:201831909	IFN-ALPHAOMEGA	p.Phe57Leu	Blood
1:201831910	IFN-ALPHAOMEGA	p.Phe57Ser	Blood
1:201831915	IFN-ALPHAOMEGA	p.Phe59Leu	Blood
1:201831916	IFN-ALPHAOMEGA	p.Phe59Ser	Blood
1:201831996	IFN-ALPHAOMEGA	p.Phe86Leu	Blood
1:201832005	IFN-ALPHAOMEGA	p.Phe89Leu	Blood
1:201832069	IFN-ALPHAOMEGA	p.Leu110Pro	Blood
1:201832071	IFN-ALPHAOMEGA	p.Tyr111His	Blood
1:201832170	IFN-ALPHAOMEGA	p.Tyr144His	Blood
1:201832173	IFN-ALPHAOMEGA	p.Phe145Leu	Blood
2:4979007	ENSSSCG00000032003	p.Asp151Glu	Blood
2:42861761	SOX6	p.Pro181Leu	Blood
2:59892920	ENSSSCG00000013889	p.Pro203Leu	Blood
2:66265365	ENSSSCG00000037844	p.Pro76Ser	Blood
2:76648985	ENSSSCG00000025631	p.Glu237Gly	Blood
2:77509354	ELANE	p.Val269Ala	Blood
2:77509366	ELANE	p.Met265Thr	Blood
3:46182083	ENSSSCG00000040098	p.Val143Ala	Blood
4:91375165	ENSSSCG00000006418	p.Arg564Gly	Blood
5:9108580	APOBEC3B	p.Arg265Gly	Blood
5:9108597	APOBEC3B	p.Asn259Ser	Blood
5:9108598	APOBEC3B	p.Asn259Asp	Blood
5:9108609	APOBEC3B	p.His255Arg	Blood
5:9108622	APOBEC3B	p.Ser251Gly	Blood
5:9108627	APOBEC3B	p.Asn249Ser	Blood
5:9108628	APOBEC3B	p.Asn249Asp	Blood
5:9108645	APOBEC3B	p.Glu243Gly	Blood
5:9108705	APOBEC3B	p.Lys223Arg	Blood
5:92186816	ENSSSCG00000037322	p.Glu128Lys	Blood
5:92186876	ENSSSCG00000037322	p.Ala108Thr	Blood
6:10405631	ENSSSCG00000034356	p.Arg13Lys	Blood
6:47481759	EIF3K	p.Thr75Ile	Blood
6:47481783	EIF3K	p.Thr83Met	Blood
6:47996934	GMFG	p.Leu2Phe	Blood
6:52036003	SNRPD2	p.Pro113Ser	Blood
6:56457324	ENSSSCG00000038825	p.Asn437Ser	Blood
6:88971164	ENSSSCG00000032543	p.Leu8Pro	Blood
6:88971196	ENSSSCG00000032543	p.Ser19Pro	Blood
6:88971202	ENSSSCG00000032543	p.Ser21Pro	Blood
7:22889919	ENSSSCG00000001229	p.Arg152Cys	Blood
7:22889923	ENSSSCG00000001229	p.Ser153Phe	Blood
7:24958960	ENSSSCG00000001456	p.Leu334Pro	Blood
7:25061445	PSMB8	p.Pro30Leu	Blood
7:25061472	PSMB8	p.Ala21Val	Blood
7:25061475	PSMB8	p.Pro20Leu	Blood
7:25061481	PSMB8	p.Ala18Val	Blood
7:39249752	ENSSSCG00000001701	p.Leu611Phe	Blood
7:39249956	ENSSSCG00000001701	p.Arg679Cys	Blood
7:58779995	CYP1A2	p.Val483Ala	Blood
7:58780019	CYP1A2	p.Leu475Ser	Blood
9:115866241	PRDX6	p.Thr152Ile	Blood
10:33234194	BAG1	p.Glu133Gly	Blood
10:33443917	DNAJA1	p.Gly96Val	Blood
10:33443920	DNAJA1	p.Gly95Val	Blood
10:33443923	DNAJA1	p.Gly94Val	Blood
10:33443926	DNAJA1	p.Gly93Val	Blood
11:6701191	UBL3	p.Ser99Phe	Blood
11:6701197	UBL3	p.Pro97Leu	Blood
11:6701228	UBL3	p.His87Tyr	Blood
11:8858824	BRCA2	p.Leu3138Pro	Blood
12:2317807	GAA	p.Pro810Ser	Blood
12:2317912	GAA	p.Pro775Ser	Blood
12:2317926	GAA	p.Ser770Phe	Blood
12:2317930	GAA	p.Pro769Ser	Blood
12:18895902	GRN	p.Pro249Leu	Blood
12:22589363	MIEN1	p.Pro84Ser	Blood
13:21309216	ENSSSCG00000038068	p.Arg183Gln	Blood
14:122815126	ACSL5	p.Thr274Ile	Blood
15:94152051	SLC40A1	p.Ala163Pro	Blood
17:55541538	DOK5	p.Pro300Ser	Blood
18:14557882	BPGM	p.Ala244Val	Blood
18:16313799	CHCHD3	p.Ala189Val	Blood
Y:25251312	ENSSSCG00000034853	p.Ala945Thr	Blood
Y:25251413	ENSSSCG00000034853	p.Met978Ile	Blood
1:68564385	GRIK2	p.Gln572Arg	Brain
1:82342338	ENSSSCG00000040797	p.Phe247Ser	Brain
1:82342370	ENSSSCG00000040797	p.Phe258Leu	Brain
1:127920977	MAP1A	p.Thr2140Ile	Brain
1:127920995	MAP1A	p.Thr2134Ile	Brain
1:274259738	OLFM1	p.Pro295Leu	Brain
2:77509366	ELANE	p.Met265Thr	Brain
3:4588048	ZNF853	p.Gln282Arg	Brain
3:69217817	DUSP11	p.Arg199Gly	Brain
3:69217826	DUSP11	p.Thr202Ala	Brain
5:87596623	CCDC38	p.Leu287Ser	Brain
6:49915633	ATP1A3	p.Ala459Val	Brain
6:49915638	ATP1A3	p.Leu461Phe	Brain
6:49915660	ATP1A3	p.Ser468Phe	Brain
6:51374816	APOE	p.Ala187Thr	Brain
7:94159096	ENSSSCG00000037679	p.Leu92Pro	Brain
8:46206332	GRIA2	p.Gln607Arg	Brain
8:55219386	ENSSSCG00000027301	p.Ile53Thr	Brain
9:102975101	FBXL13	p.Phe735Leu	Brain
9:105001773	KMT2E	p.Lys1164Arg	Brain
11:8858824	BRCA2	p.Leu3138Pro	Brain
11:8858829	BRCA2	p.Tyr3140His	Brain
11:8860347	BRCA2	p.Phe3186Ser	Brain
11:8860385	BRCA2	p.Ser3199Pro	Brain
11:8860391	BRCA2	p.Phe3201Leu	Brain
11:8860409	BRCA2	p.Ser3207Pro	Brain
13:34547143	BAP1	p.Ala517Val	Brain
13:197168204	SON	p.Lys357Arg	Brain
13:197168285	SON	p.Glu384Gly	Brain
13:197168291	SON	p.Gln386Arg	Brain
13:197168371	SON	p.Thr413Ala	Brain
13:197168770	SON	p.Thr546Ala	Brain
13:197168845	SON	p.Arg571Gly	Brain
14:8965511	NEFM	p.Gly532Glu	Brain
14:10423966	PNMA2	p.Arg204Gly	Brain
14:29398509	ENSSSCG00000009772	p.Met91Arg	Brain
X:115222747	CDR1	p.Leu62Pro	Brain
X:115222750	CDR1	p.Phe61Ser	Brain
X:115222751	CDR1	p.Phe61Leu	Brain
X:115222769	CDR1	p.Phe55Leu	Brain
X:115222786	CDR1	p.Phe49Ser	Brain
X:115222787	CDR1	p.Phe49Leu	Brain
X:115222823	CDR1	p.Phe37Leu	Brain
X:115222954	CDR1	p.Phe33Leu	Brain
X:115222971	CDR1	p.Phe27Ser	Brain
X:115222972	CDR1	p.Phe27Leu	Brain
1:14910895	AKAP12	p.Val779Met	Fat
1:26003842	ENSSSCG00000004150	p.Lys365Glu	Fat
1:26003850	ENSSSCG00000004150	p.Glu362Gly	Fat
1:27881965	BCLAF1	p.Ser196Phe	Fat
1:164479614	ENSSSCG00000004945	p.Pro51Ser	Fat
1:261016483	C5	p.Pro1222Leu	Fat
1:268718189	ENSSSCG00000005643	p.Lys50Arg	Fat
1:273505615	BRD3	p.Ser714Asn	Fat
1:274106786	FCN2	p.Ala57Thr	Fat
1:274106804	FCN2	p.Ala63Thr	Fat
2:285782	RNH1	p.Arg14Trp	Fat
2:1472394	ENSSSCG00000035293	p.Pro568Leu	Fat
2:1472403	ENSSSCG00000035293	p.Thr565Ile	Fat
2:1478303	ENSSSCG00000035293	p.Pro250Leu	Fat
2:1478306	ENSSSCG00000035293	p.Ser249Leu	Fat
2:1478312	ENSSSCG00000035293	p.Ser247Leu	Fat
2:1478324	ENSSSCG00000035293	p.Thr243Met	Fat
2:5567781	PC	p.Thr218Ile	Fat
2:6116436	RAB1B	p.Pro3Leu	Fat
2:9169221	EEF1G	p.Thr187Ile	Fat
2:12269581	FAM111B	p.Leu491Phe	Fat
2:14929694	FNBP4	p.Lys905Glu	Fat
2:42364348	C11orf58	p.Ser15Leu	Fat
2:42364381	C11orf58	p.Ala4Val	Fat
2:48630356	ZBED5	p.Asn675Asp	Fat
2:66211265	PRDX2	p.Ser195Phe	Fat
2:69950679	DOCK6	p.Leu688Phe	Fat
2:70827343	HNRNPM	p.Arg403Gly	Fat
2:73334803	SAFB2	p.Asp37Gly	Fat
2:73334821	SAFB2	p.Lys43Arg	Fat
2:73334824	SAFB2	p.Lys44Arg	Fat
2:73334838	SAFB2	p.Thr49Ala	Fat
2:77509354	ELANE	p.Val269Ala	Fat
2:77509366	ELANE	p.Met265Thr	Fat
2:77716439	HCN2	p.Ala294Val	Fat
2:80543439	F12	p.Ser451Phe	Fat
2:83847996	ENSSSCG00000014075	p.Thr138Ala	Fat
2:83848008	ENSSSCG00000014075	p.Lys142Glu	Fat
2:86585014	TBCA	p.Ala73Val	Fat
2:89064713	ZFYVE16	p.Glu624Lys	Fat
2:93848191	ENSSSCG00000036836	p.Leu24Pro	Fat
2:105067205	RGMB	p.Ala354Val	Fat
2:105067211	RGMB	p.Ala356Val	Fat
2:105067220	RGMB	p.Ala359Val	Fat
3:4088446	ACTB	p.Pro172Leu	Fat
3:4588048	ZNF853	p.Gln282Arg	Fat
3:4588105	ZNF853	p.Gln263Arg	Fat
3:8583548	GNB2	p.Arg251Cys	Fat
3:10903829	MLXIPL	p.Ser340Phe	Fat
3:16911689	NIPSNAP2	p.Leu285Phe	Fat
3:16911707	NIPSNAP2	p.Pro279Ser	Fat
3:18076406	MVP	p.Leu514Phe	Fat
3:22619568	ENSSSCG00000010795	p.Ala18Val	Fat
3:40110495	MEIOB	p.Ile186Val	Fat
3:41386109	AXIN1	p.His492Tyr	Fat
3:45865027	ENSSSCG00000039523	p.His35Tyr	Fat
3:59406505	RETSAT	p.Thr268Ala	Fat
3:59414424	RETSAT	p.Ser513Gly	Fat
3:69217549	DUSP11	p.Lys199Arg	Fat
3:69217805	DUSP11	p.Ser195Gly	Fat
3:69217817	DUSP11	p.Arg199Gly	Fat
3:69217826	DUSP11	p.Thr202Ala	Fat
3:93973283	ENSSSCG00000008440	p.Lys212Glu	Fat
3:93973287	ENSSSCG00000008440	p.Lys213Arg	Fat
3:103815257	CRIM1	p.Cys34Tyr	Fat
3:112047230	AGBL5	p.Glu863Lys	Fat
3:112047242	AGBL5	p.Glu859Lys	Fat
3:112047245	AGBL5	p.Asp858Asn	Fat
3:117315724	APOB	p.Ser4511Leu	Fat
3:117315732	APOB	p.Leu4514Phe	Fat
3:132352430	PXDN	p.Arg918Trp	Fat
3:132352637	PXDN	p.Arg987Cys	Fat
4:393209	CPSF1	p.Pro1336Leu	Fat
4:607339	CYC1	p.Pro236Ser	Fat
4:15100691	MTSS1	p.Ala628Val	Fat
4:62603206	RPL7	p.Lys7Arg	Fat
4:62603211	RPL7	p.Lys9Glu	Fat
4:62603214	RPL7	p.Lys10Glu	Fat
4:79873144	CEBPD	p.Pro64Leu	Fat
4:79873270	CEBPD	p.Pro106Leu	Fat
4:85030373	ALDH9A1	p.Asp123Asn	Fat
4:87976782	UAP1	p.Asn214Ser	Fat
4:87976783	UAP1	p.Asn214Asp	Fat
4:94643734	KRTCAP2	p.Ala11Thr	Fat
4:94736956	ADAM15	p.Pro856Leu	Fat
4:97836218	PSMB4	p.Ala208Val	Fat
4:110132527	AHCYL1	p.Pro8Ser	Fat
4:124360508	RPL5	p.Lys264Arg	Fat
4:124360512	RPL5	p.Lys263Glu	Fat
5:7313589	EP300	p.Gly1967Asp	Fat
5:7313590	EP300	p.Gly1967Ser	Fat
5:7313596	EP300	p.Ala1965Thr	Fat
5:8743411	ATF4	p.Pro228Leu	Fat
5:8743432	ATF4	p.Pro221Leu	Fat
5:9108597	APOBEC3B	p.Asn259Ser	Fat
5:9108598	APOBEC3B	p.Asn259Asp	Fat
5:9108609	APOBEC3B	p.His255Arg	Fat
5:9108612	APOBEC3B	p.Gln254Arg	Fat
5:9108627	APOBEC3B	p.Asn249Ser	Fat
5:9108628	APOBEC3B	p.Asn249Asp	Fat
5:9108645	APOBEC3B	p.Glu243Gly	Fat
5:9108688	APOBEC3B	p.Thr229Ala	Fat
5:9108697	APOBEC3B	p.Ile226Val	Fat
5:9108705	APOBEC3B	p.Lys223Arg	Fat
5:22501108	LRP1	p.His2744Tyr	Fat
5:61880593	ENSSSCG00000036019	p.Leu60Pro	Fat
5:64420672	CD9	p.Phe207Ser	Fat
5:68800673	ADIPOR2	p.Phe197Leu	Fat
5:73552239	ENSSSCG00000034066	p.Lys35Glu	Fat
5:92186876	ENSSSCG00000037322	p.Ala108Thr	Fat
6:3813917	ZDHHC7	p.Lys124Glu	Fat
6:10405631	ENSSSCG00000034356	p.Arg13Lys	Fat
6:17076185	WWP2	p.Pro599Leu	Fat
6:17076197	WWP2	p.Ser595Phe	Fat
6:17076276	WWP2	p.His569Tyr	Fat
6:30069148	MMP2	p.Pro427Ser	Fat
6:30069157	MMP2	p.Arg424Cys	Fat
6:43887252	LSM14A	p.Lys191Arg	Fat
6:44064277	GPI	p.Pro100Leu	Fat
6:49058963	CYP2A19	p.Trp288Arg	Fat
6:49558846	LIPE	p.Pro653Ser	Fat
6:52652477	SLC1A5	p.Leu328Phe	Fat
6:52652492	SLC1A5	p.Pro323Ser	Fat
6:54175250	PPP1R15A	p.Thr620Ile	Fat
6:62310229	ENSSSCG00000029696	p.Thr321Ala	Fat
6:62310241	ENSSSCG00000029696	p.Arg325Gly	Fat
6:62310251	ENSSSCG00000029696	p.Glu328Gly	Fat
6:62310281	ENSSSCG00000029696	p.Gln338Arg	Fat
6:62972552	RPS5	p.Arg107Cys	Fat
6:63656406	AURKAIP1	p.Met138Ile	Fat
6:68958175	RERE	p.His1465Tyr	Fat
6:68958196	RERE	p.Leu1458Phe	Fat
6:70305142	NMNAT1	p.Ser173Gly	Fat
6:72195534	TNFRSF1B	p.Thr4Ile	Fat
6:79855875	HSPG2	p.Gly4147Asp	Fat
6:86066037	SRSF4	p.Ser294Gly	Fat
6:88971164	ENSSSCG00000032543	p.Leu8Pro	Fat
6:88971202	ENSSSCG00000032543	p.Ser21Pro	Fat
6:88971206	ENSSSCG00000032543	p.Ile22Thr	Fat
6:92314258	MAP7D1	p.Glu184Lys	Fat
6:98576831	RALBP1	p.Arg16Cys	Fat
6:98576834	RALBP1	p.His15Tyr	Fat
6:98576842	RALBP1	p.Pro12Leu	Fat
6:108351115	RIOK3	p.Lys207Glu	Fat
6:131728647	ADGRL2	p.Pro1386Leu	Fat
6:155690772	PRKAA2	p.Asp538Tyr	Fat
7:909540	GMDS	p.Thr305Ile	Fat
7:20887461	ENSSSCG00000034136	p.Val44Ala	Fat
7:20887527	ENSSSCG00000034136	p.Val66Ala	Fat
7:20887547	ENSSSCG00000034136	p.Tyr73His	Fat
7:20891844	ENSSSCG00000031751	p.Thr72Ala	Fat
7:20891864	ENSSSCG00000031751	p.Asn65Ser	Fat
7:20891981	ENSSSCG00000031751	p.Asn26Ser	Fat
7:20891982	ENSSSCG00000031751	p.Asn26Asp	Fat
7:20891996	ENSSSCG00000031751	p.Lys21Arg	Fat
7:20891997	ENSSSCG00000031751	p.Lys21Glu	Fat
7:23898808	VARS	p.Pro87Ser	Fat
7:24955481	ENSSSCG00000001456	p.Asn6Asp	Fat
7:42064800	TNFRSF21	p.Arg368Trp	Fat
7:43634766	CENPQ	p.Thr141Ala	Fat
7:55243947	PLIN1	p.Ala165Val	Fat
7:75159378	ENSSSCG00000002003	p.Glu40Lys	Fat
7:75159529	EMC9	p.Pro35Ser	Fat
7:77773356	CHD8	p.Pro1926Ser	Fat
7:92492274	ZFP36L1	p.Thr217Met	Fat
7:95166791	SIPA1L1	p.Lys1761Arg	Fat
7:95166815	SIPA1L1	p.Gln1769Arg	Fat
7:95166833	SIPA1L1	p.Asn1775Ser	Fat
7:100410878	POMT2	p.Ile35Thr	Fat
7:100410884	POMT2	p.Leu33Pro	Fat
7:100410887	POMT2	p.Ile32Thr	Fat
8:337743	SLC26A1	p.Ser322Phe	Fat
8:12593733	LAP3	p.Lys45Arg	Fat
8:28306657	ENSSSCG00000008769	p.Pro112Ser	Fat
8:28306661	ENSSSCG00000008769	p.Thr113Met	Fat
8:28306684	ENSSSCG00000008769	p.Pro121Ser	Fat
8:28306688	ENSSSCG00000008769	p.Thr122Met	Fat
8:28306694	ENSSSCG00000008769	p.Thr124Ile	Fat
8:47645118	ETFDH	p.Lys276Glu	Fat
8:55219819	ENSSSCG00000027301	p.Val23Ala	Fat
8:67571255	ENSSSCG00000031777	p.Lys7Arg	Fat
8:69660002	ALB	p.Ala603Val	Fat
8:72695072	ENSSSCG00000008987	p.Lys228Arg	Fat
8:72695709	ENSSSCG00000008987	p.Val113Met	Fat
8:72695883	ENSSSCG00000008987	p.Asp105Asn	Fat
8:75468994	TMEM131L	p.His1418Arg	Fat
8:117927637	CENPE	p.Ile1174Val	Fat
8:117927990	CENPE	p.Ile1253Val	Fat
8:135803642	HNRNPDL	p.Ala108Val	Fat
9:3146936	ILK	p.His270Tyr	Fat
9:6474997	ENSSSCG00000014799	p.Ser174Asn	Fat
9:9793576	SERPINH1	p.Thr355Ile	Fat
9:26972176	AMOTL1	p.Ala891Val	Fat
9:42684588	CADM1	p.Ala292Val	Fat
9:72367856	GATAD1	p.Leu213Phe	Fat
9:99688327	ENSSSCG00000015405	p.Ser466Pro	Fat
9:99688329	ENSSSCG00000015405	p.Phe465Ser	Fat
9:99688330	ENSSSCG00000015405	p.Phe465Leu	Fat
9:99688333	ENSSSCG00000015405	p.Phe464Leu	Fat
9:99727815	ENSSSCG00000015405	p.Ile38Phe	Fat
9:102492849	PTPN12	p.Tyr409Cys	Fat
9:102975101	FBXL13	p.Phe735Leu	Fat
9:119878262	ENSSSCG00000035617	p.Glu181Gly	Fat
9:121780122	QSOX1	p.Ala81Val	Fat
10:12652242	NVL	p.Ile431Val	Fat
10:14225289	PARP1	p.Lys226Arg	Fat
10:14225293	PARP1	p.Lys225Glu	Fat
10:23343668	CAMSAP2	p.Arg559Cys	Fat
11:1298871	SAP18	p.Pro140Leu	Fat
11:8858817	BRCA2	p.Trp3136Arg	Fat
11:8858824	BRCA2	p.Leu3138Pro	Fat
11:8858829	BRCA2	p.Tyr3140His	Fat
11:8860346	BRCA2	p.Phe3186Leu	Fat
11:8860347	BRCA2	p.Phe3186Ser	Fat
11:8860385	BRCA2	p.Ser3199Pro	Fat
11:8860391	BRCA2	p.Phe3201Leu	Fat
11:8860392	BRCA2	p.Phe3201Ser	Fat
11:8860395	BRCA2	p.Leu3202Pro	Fat
11:8860403	BRCA2	p.Phe3205Leu	Fat
11:8860407	BRCA2	p.Val3206Ala	Fat
11:8860409	BRCA2	p.Ser3207Pro	Fat
11:23168857	CCDC122	p.Thr7Ala	Fat
12:924584	FASN	p.Val144Ala	Fat
12:924590	FASN	p.Phe146Ser	Fat
12:924596	FASN	p.Phe148Ser	Fat
12:931221	FASN	p.Pro1265Ser	Fat
12:931222	FASN	p.Pro1265Leu	Fat
12:979014	DCXR	p.Val74Met	Fat
12:6052090	MIF4GD	p.Thr218Ala	Fat
12:6052126	MIF4GD	p.Asn230Asp	Fat
12:6052162	MIF4GD	p.Ser242Pro	Fat
12:6073532	NUP85	p.Ile586Thr	Fat
12:18895363	GRN	p.His314Tyr	Fat
12:19877755	VAT1	p.Glu383Gly	Fat
12:19877800	VAT1	p.Lys398Arg	Fat
12:26298829	SAMD14	p.Phe315Ser	Fat
12:26389757	COL1A1	p.Pro506Ser	Fat
12:35906304	ENSSSCG00000022659	p.Arg1182Cys	Fat
12:44957924	ENSSSCG00000035080	p.Thr42Ile	Fat
12:48728122	PAFAH1B1	p.Ser304Gly	Fat
12:51915869	KIF1C	p.Ser415Leu	Fat
12:52803230	ENSSSCG00000028278	p.Glu1338Lys	Fat
13:10717094	ENSSSCG00000037030	p.Pro40Ser	Fat
13:10717095	ENSSSCG00000037030	p.Pro40Leu	Fat
13:10717097	ENSSSCG00000037030	p.Arg41Cys	Fat
13:21309023	ENSSSCG00000038068	p.Ala119Thr	Fat
13:21309044	ENSSSCG00000038068	p.Glu126Lys	Fat
13:21309048	ENSSSCG00000038068	p.Gly127Glu	Fat
13:21309057	ENSSSCG00000038068	p.Arg130Lys	Fat
13:21309059	ENSSSCG00000038068	p.Gly131Arg	Fat
13:21309063	ENSSSCG00000038068	p.Gly132Glu	Fat
13:21309083	ENSSSCG00000038068	p.Glu139Lys	Fat
13:21309165	ENSSSCG00000038068	p.Arg166Lys	Fat
13:21309216	ENSSSCG00000038068	p.Arg183Gln	Fat
13:21309327	ENSSSCG00000038068	p.Cys220Tyr	Fat
13:21309329	ENSSSCG00000038068	p.Val221Ile	Fat
13:21309557	ENSSSCG00000038068	p.Asp297Asn	Fat
13:21309572	ENSSSCG00000038068	p.Glu302Lys	Fat
13:21309596	ENSSSCG00000038068	p.Glu310Lys	Fat
13:21309734	ENSSSCG00000038068	p.Asp356Asn	Fat
13:21309744	ENSSSCG00000038068	p.Ser359Asn	Fat
13:21309755	ENSSSCG00000038068	p.Lys363Glu	Fat
13:26734531	ANO10	p.Pro660Ser	Fat
13:26734566	ANO10	p.Lys648Arg	Fat
13:26734587	ANO10	p.Lys641Arg	Fat
13:32089858	DAG1	p.Pro831Leu	Fat
13:35361180	TKT	p.Lys144Glu	Fat
13:50614666	FRMD4B	p.Gln691Arg	Fat
13:190410629	ADAMTS5	p.Tyr358His	Fat
13:190410652	ADAMTS5	p.Leu350Pro	Fat
13:197177540	SON	p.Asn2135Ser	Fat
13:206710517	CSTB	p.Thr13Met	Fat
13:207045277	ENSSSCG00000025525	p.Ala87Val	Fat
14:22535498	ZNF140	p.Leu177Pro	Fat
14:22535504	ZNF140	p.Phe175Ser	Fat
14:22535505	ZNF140	p.Phe175Leu	Fat
14:22535544	ZNF140	p.Tyr162His	Fat
14:28258055	ENSSSCG00000029226	p.Glu32Gly	Fat
14:28258057	ENSSSCG00000029226	p.Lys33Glu	Fat
14:28258058	ENSSSCG00000029226	p.Lys33Arg	Fat
14:28258061	ENSSSCG00000029226	p.Glu34Gly	Fat
14:31783808	ANAPC7	p.Ser95Gly	Fat
14:31783810	ANAPC7	p.Gln94Arg	Fat
14:49853565	ENSSSCG00000034068	p.Asn190Ser	Fat
14:49853586	ENSSSCG00000034068	p.Lys183Arg	Fat
14:49861221	ENSSSCG00000034068	p.Ile54Val	Fat
14:49861236	ENSSSCG00000034068	p.Arg49Gly	Fat
14:81751364	ZCCHC24	p.Thr116Ser	Fat
14:114075276	NT5C2	p.Thr141Ala	Fat
14:114075278	NT5C2	p.Glu140Gly	Fat
15:47606661	TM2D2	p.Phe135Leu	Fat
15:75897624	FASTKD1	p.Leu742Pro	Fat
15:75897633	FASTKD1	p.Val739Ala	Fat
15:82964231	ENSSSCG00000015988	p.Gly352Val	Fat
15:91507272	ZC3H15	p.Lys74Glu	Fat
15:104558515	CLK1	p.Val165Ala	Fat
15:117708772	FN1	p.Pro628Ser	Fat
15:117708784	FN1	p.Pro624Ser	Fat
15:120324547	ARPC2	p.Thr240Ile	Fat
15:120810590	CYP27A1	p.Thr19Met	Fat
15:128304122	IRS1	p.Arg1055Cys	Fat
15:139025954	NDUFA10	p.Val206Ile	Fat
15:139028412	NDUFA10	p.His151Tyr	Fat
15:140051858	ENSSSCG00000016370	p.Glu324Gly	Fat
15:140051860	ENSSSCG00000016370	p.Lys325Glu	Fat
16:55215014	SLIT3	p.Glu1241Lys	Fat
17:5331840	MTUS1	p.Pro1211Leu	Fat
17:9538324	ENSSSCG00000029683	p.Tyr125His	Fat
17:9538548	ENSSSCG00000029683	p.Leu50Pro	Fat
17:26043485	DSTN	p.Lys33Glu	Fat
17:26094155	RRBP1	p.Ala382Thr	Fat
17:31895838	AP5S1	p.Ser165Gly	Fat
17:32486964	DDRGK1	p.Asn219Asp	Fat
17:32486970	DDRGK1	p.Ile221Val	Fat
17:33069104	ENSSSCG00000034871	p.Arg13Gln	Fat
17:33069110	ENSSSCG00000034871	p.Gly15Glu	Fat
17:33070078	ENSSSCG00000034871	p.Glu338Lys	Fat
17:33070081	ENSSSCG00000034871	p.Gly339Arg	Fat
17:33070082	ENSSSCG00000034871	p.Gly339Glu	Fat
17:33070091	ENSSSCG00000034871	p.Arg342Lys	Fat
17:33070093	ENSSSCG00000034871	p.Gly343Arg	Fat
17:33070097	ENSSSCG00000034871	p.Gly344Glu	Fat
17:33070117	ENSSSCG00000034871	p.Glu351Lys	Fat
17:37939234	DYNLRB1	p.Lys74Arg	Fat
17:37939236	DYNLRB1	p.Lys75Glu	Fat
17:37939239	DYNLRB1	p.Asn76Asp	Fat
17:37939240	DYNLRB1	p.Asn76Ser	Fat
17:39057279	RBM39	p.Lys56Arg	Fat
17:41420004	LBP	p.Ala347Val	Fat
17:62538123	ENSSSCG00000040118	p.Ala3Val	Fat
17:62890214	RGS19	p.Ser148Phe	Fat
17:62890248	RGS19	p.Pro137Ser	Fat
18:2595092	RBM33	p.Ile999Val	Fat
18:6382297	ENSSSCG00000033909	p.Val283Met	Fat
18:6382312	ENSSSCG00000033909	p.Ala278Thr	Fat
18:10961134	ATP6V0A4	p.His680Arg	Fat
18:13676667	NUP205	p.Cys1907Arg	Fat
18:25608625	FAM3C	p.Ile190Phe	Fat
18:25608629	FAM3C	p.Lys191Met	Fat
18:33314522	ZNF277	p.His401Arg	Fat
18:45087451	HIBADH	p.Gly193Ser	Fat
18:48566496	LANCL2	p.Met1?	Fat
X:87621	GYG2	p.Glu471Lys	Fat
X:15718590	MAP3K15	p.Ile1168Val	Fat
X:15718592	MAP3K15	p.Asp1167Gly	Fat
X:41773306	NDUFB11	p.Pro48Ser	Fat
X:41830859	UBA1	p.Thr896Met	Fat
X:41830882	UBA1	p.Leu904Phe	Fat
X:57313893	NONO	p.Pro486Leu	Fat
X:106386757	SASH3	p.Pro156Leu	Fat
X:115222747	CDR1	p.Leu62Pro	Fat
X:115222750	CDR1	p.Phe61Ser	Fat
X:115222751	CDR1	p.Phe61Leu	Fat
X:115222769	CDR1	p.Phe55Leu	Fat
X:115222786	CDR1	p.Phe49Ser	Fat
X:115222787	CDR1	p.Phe49Leu	Fat
X:115222823	CDR1	p.Phe37Leu	Fat
X:115222971	CDR1	p.Phe27Ser	Fat
X:115222972	CDR1	p.Phe27Leu	Fat
X:121579071	ENSSSCG00000012731	p.Asp526Asn	Fat
X:125008970	UBL4A	p.Pro93Arg	Fat
1:27779556	MAP7	p.Ile735Thr	Heart
1:27779583	MAP7	p.Leu744Pro	Heart
1:53007495	OOEP	p.Lys71Arg	Heart
1:95742602	ATP5A1	p.Arg334Cys	Heart
1:242033411	INVS	p.Lys917Glu	Heart
2:5583451	PC	p.Pro490Ser	Heart
2:16141050	DGKZ	p.Ala592Val	Heart
2:57280349	RACK1	p.Thr24Ile	Heart
2:60338294	PLVAP	p.Pro409Ser	Heart
2:77509366	ELANE	p.Met265Thr	Heart
2:77510517	CFD	p.Arg177Cys	Heart
2:80367163	TMED9	p.His118Tyr	Heart
3:5117697	AIMP2	p.Asn29Ser	Heart
3:10299905	RHBDD2	p.Pro314Leu	Heart
3:10300088	RHBDD2	p.Ser253Phe	Heart
3:39286244	SRRM2	p.Ser1075Phe	Heart
3:39881169	PKD1	p.Pro2824Ser	Heart
3:69894553	ENSSSCG00000008309	p.Ser38Leu	Heart
4:607333	CYC1	p.Phe238Leu	Heart
4:607345	CYC1	p.Phe234Leu	Heart
4:104368658	ATP1A1	p.Pro203Leu	Heart
4:104368789	ATP1A1	p.Thr195Met	Heart
5:5709495	TTLL12	p.Pro143Leu	Heart
5:7591908	ENSSSCG00000000071	p.Glu67Gly	Heart
5:7591917	ENSSSCG00000000071	p.Lys70Arg	Heart
5:9108609	APOBEC3B	p.His255Arg	Heart
5:9108627	APOBEC3B	p.Asn249Ser	Heart
5:9108645	APOBEC3B	p.Glu243Gly	Heart
5:18686894	PCBP2	p.Thr213Ile	Heart
5:64628937	VWF	p.Arg2281Trp	Heart
5:65760289	ENSSSCG00000000719	p.Ala349Val	Heart
6:20416406	GOT2	p.His177Tyr	Heart
6:47291686	PSMD8	p.Ala170Val	Heart
6:53447249	NOP53	p.Pro175Ser	Heart
6:53447250	NOP53	p.Pro175Leu	Heart
6:62310281	ENSSSCG00000029696	p.Gln338Arg	Heart
6:63879717	GNB1	p.Gly116Cys	Heart
6:66825055	NPHP4	p.Asn972Asp	Heart
6:86066037	SRSF4	p.Ser294Gly	Heart
6:88971164	ENSSSCG00000032543	p.Leu8Pro	Heart
6:98520484	ENSSSCG00000003679	p.Asn447Asp	Heart
6:98520517	ENSSSCG00000003679	p.Asn458Asp	Heart
6:98520518	ENSSSCG00000003679	p.Asn458Ser	Heart
7:75658819	MYH7	p.His651Tyr	Heart
7:99924687	VASH1	p.Pro309Arg	Heart
7:99924696	VASH1	p.Thr312Ser	Heart
9:300770	DENND5A	p.Leu98Phe	Heart
9:300783	DENND5A	p.Pro102Leu	Heart
11:8860347	BRCA2	p.Phe3186Ser	Heart
11:8860385	BRCA2	p.Ser3199Pro	Heart
11:8860391	BRCA2	p.Phe3201Leu	Heart
12:5473835	ACOX1	p.Arg462Cys	Heart
12:39620711	CCL16	p.Pro28Ser	Heart
12:39620729	CCL16	p.Pro34Ser	Heart
12:39620730	CCL16	p.Pro34Leu	Heart
13:137336178	PDIA5	p.Pro308Ser	Heart
14:49861262	ENSSSCG00000034068	p.Gln40Arg	Heart
15:75897624	FASTKD1	p.Leu742Pro	Heart
15:140248184	DTYMK	p.Gln200Arg	Heart
18:49121259	ENSSSCG00000016725	p.Pro372Leu	Heart
X:41828308	UBA1	p.Pro740Leu	Heart
1:25265006	TXLNB	p.Arg248Gly	Kidney
1:107886866	PPIB	p.Ser21Leu	Kidney
1:181708049	NID2	p.Thr1066Ile	Kidney
1:261360250	GSN	p.Thr409Met	Kidney
1:265577725	OLFML2A	p.Pro53Leu	Kidney
1:265577781	OLFML2A	p.Arg72Cys	Kidney
2:59894766	ENSSSCG00000013889	p.Leu75Phe	Kidney
2:59894772	ENSSSCG00000013889	p.Pro73Ser	Kidney
2:59894778	ENSSSCG00000013889	p.Arg71Cys	Kidney
2:68859530	COL5A3	p.Pro411Ser	Kidney
2:68859532	COL5A3	p.Pro410Leu	Kidney
2:74020584	TICAM1	p.Ala639Val	Kidney
2:77402421	GRIN3B	p.Gln1015Arg	Kidney
2:77509366	ELANE	p.Met265Thr	Kidney
3:4089142	ACTB	p.Thr89Ile	Kidney
3:4089146	ACTB	p.His88Tyr	Kidney
3:11214490	ELN	p.Pro23Ser	Kidney
3:11214494	ELN	p.Ser24Leu	Kidney
3:28816711	ENSSSCG00000040412	p.Leu30Pro	Kidney
3:28816717	ENSSSCG00000040412	p.Met28Thr	Kidney
3:56770437	ANKRD39	p.Thr110Met	Kidney
4:21955101	EIF3H	p.Thr13Ile	Kidney
4:61635871	JPH1	p.Arg240Cys	Kidney
4:118252452	AGL	p.Glu207Gly	Kidney
5:8923758	RPL3	p.Arg19Trp	Kidney
5:8923769	ENSSSCG00000000089	p.Ala225Thr	Kidney
5:8923772	ENSSSCG00000000089	p.Ala224Thr	Kidney
5:8923778	ENSSSCG00000000089	p.Val222Met	Kidney
5:9108597	APOBEC3B	p.Asn259Ser	Kidney
5:9108609	APOBEC3B	p.His255Arg	Kidney
5:9108688	APOBEC3B	p.Thr229Ala	Kidney
5:17486922	KRT80	p.Ser235Leu	Kidney
5:17680040	KRT85	p.Ser477Phe	Kidney
5:18315555	TNS2	p.His482Tyr	Kidney
5:18315600	TNS2	p.Arg497Cys	Kidney
5:18874202	ATP5G2	p.Thr100Ile	Kidney
5:22814172	DCTN2	p.Pro4Leu	Kidney
5:22814178	DCTN2	p.Ala2Val	Kidney
5:31686961	CAND1	p.Ile401Thr	Kidney
5:31691455	CAND1	p.Leu946Ser	Kidney
5:38811638	KRR1	p.Val344Ala	Kidney
5:68120430	WNK1	p.Thr1424Ile	Kidney
5:68139746	WNK1	p.Pro2461Leu	Kidney
5:82544096	CHPT1	p.Pro45Leu	Kidney
5:82544106	CHPT1	p.Leu42Phe	Kidney
6:19556746	ADGRG1	p.Thr65Ile	Kidney
6:44671805	FXYD1	p.Arg90Cys	Kidney
6:78731208	ENSSSCG00000039734	p.Phe50Leu	Kidney
6:78731209	ENSSSCG00000039734	p.Phe50Tyr	Kidney
6:78731210	ENSSSCG00000039734	p.Phe50Ile	Kidney
6:78731211	ENSSSCG00000039734	p.Asn49Lys	Kidney
6:95386971	ENSSSCG00000003660	p.His464Tyr	Kidney
7:23250667	TUBB	p.Thr238Ile	Kidney
7:23250675	TUBB	p.Arg241Cys	Kidney
7:24032008	C2	p.Pro581Ser	Kidney
7:24032014	C2	p.His583Tyr	Kidney
7:92492377	ZFP36L1	p.Arg183Cys	Kidney
7:97076637	ELMSAN1	p.Pro133Leu	Kidney
7:97941298	FCF1	p.Lys5Arg	Kidney
8:28306657	ENSSSCG00000008769	p.Pro112Ser	Kidney
8:28306676	ENSSSCG00000008769	p.Thr118Ile	Kidney
8:28306684	ENSSSCG00000008769	p.Pro121Ser	Kidney
8:28306703	ENSSSCG00000008769	p.Thr127Ile	Kidney
8:28306711	ENSSSCG00000008769	p.Pro130Ser	Kidney
8:112186035	ELOVL6	p.Phe233Leu	Kidney
9:6750157	FOLR1	p.Ala304Val	Kidney
11:8860385	BRCA2	p.Ser3199Pro	Kidney
12:2143319	RNF213	p.Ser2504Leu	Kidney
12:3796651	SYNGR2	p.Pro207Ser	Kidney
12:6051611	MIF4GD	p.Arg258Trp	Kidney
12:6051644	MIF4GD	p.His269Tyr	Kidney
12:6073532	NUP85	p.Ile586Thr	Kidney
12:19966189	G6PC	p.Pro257Leu	Kidney
12:19966195	G6PC	p.Thr255Ile	Kidney
13:40247672	ACOX2	p.Arg318Cys	Kidney
13:40247677	ACOX2	p.Ala316Val	Kidney
13:147207898	CCDC80	p.Pro163Ser	Kidney
14:32079963	PPP1CC	p.Asn27Asp	Kidney
15:24519682	MARCO	p.Pro79Ser	Kidney
15:45913587	ACSL1	p.Pro49Leu	Kidney
15:45913593	ACSL1	p.Thr47Met	Kidney
15:75897624	FASTKD1	p.Leu742Pro	Kidney
15:75897633	FASTKD1	p.Val739Ala	Kidney
15:75897649	FASTKD1	p.Cys734Arg	Kidney
15:139028535	NDUFA10	p.Leu110Phe	Kidney
17:33820924	ENSSSCG00000027665	p.Pro65Ser	Kidney
17:35510338	MYLK2	p.Ser538Phe	Kidney
1:79871803	HDAC2	p.Glu429Gly	Liver
1:236416340	ENSSSCG00000032663	p.Pro35Leu	Liver
1:240755318	COL15A1	p.Pro187Leu	Liver
1:253190755	HSDL2	p.Lys412Arg	Liver
1:274106331	FCN2	p.Ala18Val	Liver
2:61272649	KLF2	p.Thr37Ile	Liver
2:73334197	SAFB	p.Leu63Pro	Liver
3:17193035	ITGAX	p.Ala454Glu	Liver
3:40180609	NUBP2	p.Ala63Val	Liver
3:69217826	DUSP11	p.Thr202Ala	Liver
4:38717503	RPL30	p.Ala49Val	Liver
4:38717514	RPL30	p.Pro53Ser	Liver
4:38717515	RPL30	p.Pro53Leu	Liver
4:90572994	ENSSSCG00000006395	p.Val114Ala	Liver
5:22511219	LRP1	p.His3737Tyr	Liver
6:1021053	CYBA	p.Pro139Ser	Liver
6:19366713	CIAPIN1	p.Ser62Gly	Liver
6:36156264	N4BP1	p.Pro573Ser	Liver
6:51374714	APOE	p.Arg153Cys	Liver
6:54235662	GYS1	p.Pro668Leu	Liver
6:62310281	ENSSSCG00000029696	p.Gln338Arg	Liver
6:63364025	ISG15	p.Val116Ala	Liver
6:63390990	AGRN	p.Pro1264Ser	Liver
6:63391045	AGRN	p.Ala1282Val	Liver
6:88971182	ENSSSCG00000032543	p.Ile14Thr	Liver
6:142623250	SRSF11	p.Lys429Glu	Liver
6:159040877	CPT2	p.Thr442Ile	Liver
6:159591732	GPX7	p.Pro270Leu	Liver
7:39249031	ENSSSCG00000001701	p.Lys550Glu	Liver
7:39249034	ENSSSCG00000001701	p.Lys551Glu	Liver
7:75155812	PSME2	p.Ala62Val	Liver
7:75155827	PSME2	p.Pro67Leu	Liver
7:75551904	THTPA	p.Lys85Glu	Liver
7:75968955	ACIN1	p.Leu389Phe	Liver
7:97734197	NPC2	p.Pro100Leu	Liver
7:115806173	SERPINA5	p.Thr135Ile	Liver
7:115806178	SERPINA5	p.Pro137Ser	Liver
7:115806179	SERPINA5	p.Pro137Leu	Liver
8:829937	ENSSSCG00000008677	p.Ala272Glu	Liver
8:28306649	ENSSSCG00000008769	p.Thr109Ile	Liver
8:28306655	ENSSSCG00000008769	p.Thr111Ile	Liver
8:28306657	ENSSSCG00000008769	p.Pro112Ser	Liver
8:28306676	ENSSSCG00000008769	p.Thr118Ile	Liver
8:28306682	ENSSSCG00000008769	p.Thr120Ile	Liver
8:28306684	ENSSSCG00000008769	p.Pro121Ser	Liver
8:66311597	UGT2B31	p.Lys524Glu	Liver
8:66311600	UGT2B31	p.Arg523Gly	Liver
8:68344441	GC	p.Lys228Arg	Liver
8:114005360	HADH	p.Ser15Leu	Liver
8:114005376	HADH	p.Arg10Cys	Liver
8:135266023	PLAC8	p.Thr21Ile	Liver
9:41882002	NNMT	p.Glu128Lys	Liver
9:74964371	PON1	p.Phe64Ser	Liver
10:14642526	COQ8A	p.Leu610Phe	Liver
11:8858824	BRCA2	p.Leu3138Pro	Liver
11:8858829	BRCA2	p.Tyr3140His	Liver
11:8860409	BRCA2	p.Ser3207Pro	Liver
11:14547850	LHFPL6	p.Leu104Phe	Liver
11:78537441	F10	p.Thr387Met	Liver
11:78537443	F10	p.Pro388Ser	Liver
12:11664491	PRKAR1A	p.Ile360Thr	Liver
12:20004881	ENSSSCG00000017383	p.Pro334Leu	Liver
12:42586002	ZNF207	p.Pro470Ser	Liver
12:52228038	PELP1	p.Leu710Phe	Liver
12:60479771	FLII	p.His204Tyr	Liver
13:112777167	ENSSSCG00000011758	p.Phe66Leu	Liver
13:189285167	ENSSSCG00000038399	p.Leu42Phe	Liver
15:47085665	KLKB1	p.Leu156Phe	Liver
15:47608734	TM2D2	p.Ser208Gly	Liver
15:47608738	TM2D2	p.Asn209Ser	Liver
15:75897624	FASTKD1	p.Leu742Pro	Liver
15:75897649	FASTKD1	p.Cys734Arg	Liver
15:121208044	CNPPD1	p.Ala329Val	Liver
15:121208063	CNPPD1	p.Pro323Ser	Liver
17:5331840	MTUS1	p.Pro1211Leu	Liver
18:14301682	CALD1	p.Arg347Lys	Liver
18:33314534	ZNF277	p.Asp397Gly	Liver
X:114238235	F9	p.Asn199Ser	Liver
1:108687972	CA12	p.Pro73Leu	Lung
1:167273110	ENSSSCG00000004969	p.Phe544Ser	Lung
2:26799484	NAT10	p.Lys598Arg	Lung
2:66214988	JUNB	p.Pro217Leu	Lung
2:72604036	TUBB4A	p.Thr186Met	Lung
2:77509366	ELANE	p.Met265Thr	Lung
3:38102262	SRL	p.Ser398Phe	Lung
3:69217817	DUSP11	p.Arg199Gly	Lung
3:69217826	DUSP11	p.Thr202Ala	Lung
3:83436520	VRK2	p.Tyr505His	Lung
3:83436537	VRK2	p.Leu499Ser	Lung
3:83436546	VRK2	p.Leu496Pro	Lung
4:16389472	ZHX2	p.Pro725Ser	Lung
4:97837794	PSMB4	p.Pro25Leu	Lung
4:123156896	ARHGAP29	p.Pro1215Ser	Lung
5:160811	CPT1B	p.Pro510Ser	Lung
5:160824	CPT1B	p.Pro514Leu	Lung
5:7018617	ACO2	p.Pro484Ser	Lung
5:9108598	APOBEC3B	p.Asn259Asp	Lung
5:9108609	APOBEC3B	p.His255Arg	Lung
5:9108627	APOBEC3B	p.Asn249Ser	Lung
5:9108645	APOBEC3B	p.Glu243Gly	Lung
5:10205973	GGA1	p.Thr107Met	Lung
5:23037886	TSPAN31	p.Phe203Leu	Lung
5:64129912	ENSSSCG00000000694	p.Leu385Phe	Lung
6:47564868	ACTN4	p.Leu896Phe	Lung
6:51403581	APOC4	p.Arg98Cys	Lung
6:51403591	APOC4	p.Ala101Val	Lung
6:52874960	TMEM160	p.Asp171Gly	Lung
6:164723001	CYP4B1	p.Ala332Val	Lung
7:23843156	ENSSSCG00000039071	p.Ala227Val	Lung
7:31328794	RPL10A	p.Pro59Ser	Lung
7:31328800	RPL10A	p.Pro61Ser	Lung
8:28306655	ENSSSCG00000008769	p.Thr111Ile	Lung
8:28306657	ENSSSCG00000008769	p.Pro112Ser	Lung
8:28306682	ENSSSCG00000008769	p.Thr120Ile	Lung
8:28306684	ENSSSCG00000008769	p.Pro121Ser	Lung
8:28306709	ENSSSCG00000008769	p.Thr129Ile	Lung
8:114005354	HADH	p.Thr17Ile	Lung
8:114005360	HADH	p.Ser15Leu	Lung
9:37055715	DDX10	p.Arg626Gly	Lung
9:56855245	APLP2	p.His520Tyr	Lung
9:103329987	DNAJC2	p.Gln536Arg	Lung
11:8858817	BRCA2	p.Trp3136Arg	Lung
11:8858824	BRCA2	p.Leu3138Pro	Lung
11:8858829	BRCA2	p.Tyr3140His	Lung
11:8860347	BRCA2	p.Phe3186Ser	Lung
11:8860385	BRCA2	p.Ser3199Pro	Lung
11:8860395	BRCA2	p.Leu3202Pro	Lung
11:8860409	BRCA2	p.Ser3207Pro	Lung
13:10717097	ENSSSCG00000037030	p.Arg41Cys	Lung
13:24081393	RPSA	p.Pro271Ser	Lung
13:24081415	RPSA	p.Ala278Val	Lung
13:124555238	KNG1	p.Pro404Leu	Lung
13:207980597	COL18A1	p.Ala1331Val	Lung
14:74265665	SLC29A3	p.Pro445Ser	Lung
14:124808439	ABLIM1	p.His275Tyr	Lung
15:75897624	FASTKD1	p.Leu742Pro	Lung
15:75897741	FASTKD1	p.Val703Ala	Lung
X:60915238	PBDC1	p.Gly225Arg	Lung
X:60915257	PBDC1	p.Ser231Asn	Lung
X:115222747	CDR1	p.Leu62Pro	Lung
X:115222750	CDR1	p.Phe61Ser	Lung
X:115222751	CDR1	p.Phe61Leu	Lung
X:115222769	CDR1	p.Phe55Leu	Lung
X:115222787	CDR1	p.Phe49Leu	Lung
1:174384	FAM120B	p.Val451Met	Muscle
1:174390	FAM120B	p.Val449Ile	Muscle
1:174395	FAM120B	p.Arg447Gln	Muscle
1:174416	FAM120B	p.Cys440Tyr	Muscle
1:174420	FAM120B	p.Val439Met	Muscle
1:174426	FAM120B	p.Val437Ile	Muscle
1:174431	FAM120B	p.Arg435Gln	Muscle
1:174456	FAM120B	p.Val427Met	Muscle
1:174507	FAM120B	p.Gly410Arg	Muscle
1:174528	FAM120B	p.Val403Met	Muscle
1:7094747	PLG	p.Pro547Leu	Muscle
1:25156767	CITED2	p.Pro135Leu	Muscle
1:235893705	STOML2	p.Arg72Trp	Muscle
1:269229110	LRRC8A	p.Pro90Ser	Muscle
1:269390838	CRAT	p.Pro378Leu	Muscle
2:469239	TALDO1	p.Ala51Val	Muscle
2:471827	TALDO1	p.Ala175Val	Muscle
2:471899	TALDO1	p.Ala199Val	Muscle
2:472107	TALDO1	p.Thr241Met	Muscle
2:1478324	ENSSSCG00000035293	p.Thr243Met	Muscle
2:6615784	SIPA1	p.Pro134Leu	Muscle
2:50811927	JMJD4	p.Ala7Val	Muscle
2:61394022	FAM32A	p.Lys30Glu	Muscle
2:61394031	FAM32A	p.Lys27Glu	Muscle
2:63892726	ENSSSCG00000013788	p.His831Tyr	Muscle
2:70912004	ANGPTL4	p.Lys173Glu	Muscle
2:70912013	ANGPTL4	p.Arg170Gly	Muscle
2:70959440	ENSSSCG00000013596	p.Ser50Phe	Muscle
2:74789184	NMRK2	p.Pro27Ser	Muscle
2:77218548	ATP5D	p.Ala33Val	Muscle
2:77509354	ELANE	p.Val269Ala	Muscle
2:77509366	ELANE	p.Met265Thr	Muscle
2:143609949	GNPDA1	p.Pro98Ser	Muscle
3:9669147	CUX1	p.Ala765Val	Muscle
3:18488973	ENSSSCG00000034927	p.Thr943Ile	Muscle
3:31290684	RSL1D1	p.Ser399Phe	Muscle
3:33893702	TMEM186	p.Arg13Gly	Muscle
3:39538457	ENSSSCG00000008056	p.Ser20Leu	Muscle
3:41611439	ENSSSCG00000033810	p.Leu605Pro	Muscle
3:59210525	GGCX	p.Met401Thr	Muscle
3:69217817	DUSP11	p.Arg199Gly	Muscle
3:69217826	DUSP11	p.Thr202Ala	Muscle
3:69551502	PRADC1	p.His159Tyr	Muscle
3:72209363	PCYOX1	p.Leu371Phe	Muscle
3:86608864	SPTBN1	p.Thr1465Ile	Muscle
3:112028312	KHK	p.Thr48Met	Muscle
3:117311231	APOB	p.Leu3609Phe	Muscle
4:95732308	SLC39A1	p.Pro141Ser	Muscle
4:127484106	KYAT3	p.Lys255Glu	Muscle
5:270056	SBF1	p.Pro538Leu	Muscle
5:270218	SBF1	p.Arg565Cys	Muscle
5:9108598	APOBEC3B	p.Asn259Asp	Muscle
5:9108622	APOBEC3B	p.Ser251Gly	Muscle
5:9108627	APOBEC3B	p.Asn249Ser	Muscle
5:18686891	PCBP2	p.Thr212Ile	Muscle
5:18686897	PCBP2	p.Pro214Leu	Muscle
5:18686914	PCBP2	p.Pro220Ser	Muscle
5:57665334	MGP	p.Leu5Phe	Muscle
5:57665337	MGP	p.Leu6Phe	Muscle
5:57777510	H2AFJ	p.Ser19Phe	Muscle
5:63754583	PHB2	p.Ala228Val	Muscle
5:64459686	CD9	p.Pro2Ser	Muscle
6:3132777	COX4I1	p.Pro36Ser	Muscle
6:10405631	ENSSSCG00000034356	p.Arg13Lys	Muscle
6:12071069	KARS	p.Pro465Ser	Muscle
6:15705990	ZFHX3	p.Ser2443Pro	Muscle
6:55926851	RPS9	p.Pro19Ser	Muscle
6:62310281	ENSSSCG00000029696	p.Gln338Arg	Muscle
6:78731208	ENSSSCG00000039734	p.Phe50Leu	Muscle
6:78731209	ENSSSCG00000039734	p.Phe50Tyr	Muscle
6:78731210	ENSSSCG00000039734	p.Phe50Ile	Muscle
6:78731211	ENSSSCG00000039734	p.Asn49Lys	Muscle
6:86066051	SRSF4	p.Lys289Arg	Muscle
6:86066054	SRSF4	p.His288Arg	Muscle
6:108403070	C18orf8	p.Arg653Gly	Muscle
6:112408300	CDH2	p.Ile836Val	Muscle
6:129247391	ENSSSCG00000037081	p.Ala36Val	Muscle
6:159041514	CPT2	p.Arg230Cys	Muscle
6:159254485	SCP2	p.Ser305Phe	Muscle
6:160113980	BTF3L4	p.Pro93Leu	Muscle
6:160114044	BTF3L4	p.Pro72Ser	Muscle
7:76156211	LRP10	p.Pro89Ser	Muscle
8:28306649	ENSSSCG00000008769	p.Thr109Ile	Muscle
8:28306657	ENSSSCG00000008769	p.Pro112Ser	Muscle
8:28306676	ENSSSCG00000008769	p.Thr118Ile	Muscle
8:28306684	ENSSSCG00000008769	p.Pro121Ser	Muscle
8:28306703	ENSSSCG00000008769	p.Thr127Ile	Muscle
8:28306711	ENSSSCG00000008769	p.Pro130Ser	Muscle
8:31930516	APBB2	p.Thr712Ile	Muscle
8:31930666	APBB2	p.Ser662Phe	Muscle
8:31930690	APBB2	p.Ala654Val	Muscle
8:99820035	ANKRD50	p.Leu254Ser	Muscle
9:1179492	RIC3	p.Pro298Leu	Muscle
9:1179534	RIC3	p.Ala312Val	Muscle
9:39324120	LAYN	p.Ser231Gly	Muscle
11:1294717	SAP18	p.Arg31Cys	Muscle
11:8858824	BRCA2	p.Leu3138Pro	Muscle
11:8858829	BRCA2	p.Tyr3140His	Muscle
11:8860346	BRCA2	p.Phe3186Leu	Muscle
11:8860347	BRCA2	p.Phe3186Ser	Muscle
11:8860385	BRCA2	p.Ser3199Pro	Muscle
12:1116107	ARHGDIA	p.His189Tyr	Muscle
12:3296329	TIMP2	p.Pro133Leu	Muscle
12:4263611	2019-09-09	p.Pro189Ser	Muscle
12:6073532	NUP85	p.Ile586Thr	Muscle
12:21803693	SMARCE1	p.Lys333Glu	Muscle
12:48406414	TSR1	p.Val698Ala	Muscle
12:48406426	TSR1	p.Ile694Thr	Muscle
12:48406429	TSR1	p.Val693Ala	Muscle
12:50653730	FBXO39	p.Ala146Val	Muscle
12:51915872	KIF1C	p.Pro414Leu	Muscle
12:52613275	CLDN7	p.Lys103Gln	Muscle
12:55258780	ENSSSCG00000029441	p.Arg1218Gly	Muscle
12:60726092	TOM1L2	p.Thr474Ile	Muscle
12:60726112	TOM1L2	p.Gln481*	Muscle
13:10717094	ENSSSCG00000037030	p.Pro40Ser	Muscle
13:10717095	ENSSSCG00000037030	p.Pro40Leu	Muscle
13:10717110	ENSSSCG00000037030	p.Pro45Leu	Muscle
13:31659350	IMPDH2	p.Leu413Phe	Muscle
13:112777123	ENSSSCG00000011758	p.Leu51Pro	Muscle
13:207980896	COL18A1	p.Arg1398Cys	Muscle
13:207980912	COL18A1	p.Ala1403Val	Muscle
14:24314666	RAN	p.Ala195Val	Muscle
14:30407410	CLIP1	p.His562Tyr	Muscle
14:39303675	RPL6	p.Lys78Arg	Muscle
14:39303677	RPL6	p.Lys79Glu	Muscle
14:39303678	RPL6	p.Lys79Arg	Muscle
14:39303680	RPL6	p.Lys80Glu	Muscle
14:49861254	ENSSSCG00000034068	p.Asn43Asp	Muscle
14:49861260	ENSSSCG00000034068	p.Ile41Val	Muscle
14:49861262	ENSSSCG00000034068	p.Gln40Arg	Muscle
14:49861283	ENSSSCG00000034068	p.His33Arg	Muscle
14:49861368	ENSSSCG00000034068	p.Arg5Gly	Muscle
14:74681852	VSIR	p.Ala107Val	Muscle
14:74750140	PSAP	p.Leu15Phe	Muscle
15:75897624	FASTKD1	p.Leu742Pro	Muscle
15:75897649	FASTKD1	p.Cys734Arg	Muscle
15:109452943	EEF1B2	p.Glu63Gly	Muscle
15:109452949	EEF1B2	p.Glu65Gly	Muscle
15:117680098	FN1	p.Thr1653Ile	Muscle
15:121291036	TUBA4A	p.Ser178Phe	Muscle
16:71379426	SPARC	p.Ala253Val	Muscle
16:71379431	SPARC	p.Leu255Phe	Muscle
16:71379438	SPARC	p.Pro257Leu	Muscle
17:9441857	TCIM	p.Ser31Phe	Muscle
17:30471102	CST3	p.Ser137Phe	Muscle
18:5734598	PRKAG2	p.Asn487Asp	Muscle
18:5734599	PRKAG2	p.Asn487Ser	Muscle
18:6210025	NOS3	p.His1137Tyr	Muscle
18:48566454	LANCL2	p.Thr69Ala	Muscle
X:40110186	KDM6A	p.Ala694Val	Muscle
X:83190136	ARMCX3	p.Gln106Pro	Muscle
X:111363298	ENSSSCG00000012699	p.Ser56Phe	Muscle
X:124460187	BCAP31	p.Ala127Val	Muscle
Y:25251312	ENSSSCG00000034853	p.Ala945Thr	Muscle
1:27779583	MAP7	p.Leu744Pro	Ovary
1:269082497	ENSSSCG00000005658	p.Ala89Val	Ovary
1:274109996	FCN2	p.His189Tyr	Ovary
2:70644	COX8H	p.Arg9Trp	Ovary
2:70649	COX8H	p.Thr7Ile	Ovary
2:70653	COX8H	p.Pro6Ser	Ovary
2:63875634	ENSSSCG00000013788	p.Pro550Ser	Ovary
2:77509366	ELANE	p.Met265Thr	Ovary
2:80543417	F12	p.Arg444Cys	Ovary
3:9934821	ZP3	p.Arg407Cys	Ovary
3:39748193	RNPS1	p.Pro245Leu	Ovary
3:40005468	NDUFB10	p.Pro20Leu	Ovary
3:69217817	DUSP11	p.Arg199Gly	Ovary
3:69217826	DUSP11	p.Thr202Ala	Ovary
4:56607825	MRPS28	p.Arg27Gly	Ovary
4:56607882	MRPS28	p.Lys46Glu	Ovary
4:56607883	MRPS28	p.Lys46Arg	Ovary
4:82318272	DPT	p.Tyr194Cys	Ovary
4:109319293	CD53	p.Leu50Phe	Ovary
5:9108598	APOBEC3B	p.Asn259Asp	Ovary
5:9108627	APOBEC3B	p.Asn249Ser	Ovary
5:9108628	APOBEC3B	p.Asn249Asp	Ovary
5:9108645	APOBEC3B	p.Glu243Gly	Ovary
5:9108697	APOBEC3B	p.Ile226Val	Ovary
5:9108705	APOBEC3B	p.Lys223Arg	Ovary
5:23275443	ATP23	p.Val193Ala	Ovary
5:70170045	TUBA8	p.Arg264Cys	Ovary
5:85291843	SLC25A3	p.Thr88Ile	Ovary
6:361365	DPEP1	p.Leu391Phe	Ovary
6:15705990	ZFHX3	p.Ser2443Pro	Ovary
6:15708185	ZFHX3	p.Val1711Ala	Ovary
6:15709277	ZFHX3	p.Leu1347Ser	Ovary
6:49302389	HNRNPUL1	p.Arg471Cys	Ovary
6:62310281	ENSSSCG00000029696	p.Gln338Arg	Ovary
6:62972652	RPS5	p.Thr140Met	Ovary
6:77761429	AKR7A2	p.Arg59Cys	Ovary
6:108403070	C18orf8	p.Arg653Gly	Ovary
6:167313723	B4GALT2	p.Pro84Ser	Ovary
7:75163365	PSME1	p.Lys74Arg	Ovary
7:75163372	PSME1	p.Lys72Glu	Ovary
7:77674787	METTL3	p.Ser259Pro	Ovary
9:3132297	DCHS1	p.Ala2588Val	Ovary
9:6806146	INPPL1	p.Pro1003Leu	Ovary
10:32162633	SIGMAR1	p.Ala205Val	Ovary
11:8858824	BRCA2	p.Leu3138Pro	Ovary
11:8858829	BRCA2	p.Tyr3140His	Ovary
11:8860346	BRCA2	p.Phe3186Leu	Ovary
11:8860347	BRCA2	p.Phe3186Ser	Ovary
11:8860385	BRCA2	p.Ser3199Pro	Ovary
11:8860395	BRCA2	p.Leu3202Pro	Ovary
12:6073532	NUP85	p.Ile586Thr	Ovary
12:59865167	ULK2	p.Pro514Ser	Ovary
12:59865380	ULK2	p.Arg585Trp	Ovary
14:41938425	DAO	p.Gly199Val	Ovary
14:41938430	DAO	p.Trp197Cys	Ovary
14:41938435	DAO	p.Val196Leu	Ovary
14:41938437	DAO	p.Gly195Val	Ovary
14:49861253	ENSSSCG00000034068	p.Asn43Ser	Ovary
14:49861254	ENSSSCG00000034068	p.Asn43Asp	Ovary
14:49861262	ENSSSCG00000034068	p.Gln40Arg	Ovary
14:49861283	ENSSSCG00000034068	p.His33Arg	Ovary
14:49861349	ENSSSCG00000034068	p.Glu11Gly	Ovary
15:75897624	FASTKD1	p.Leu742Pro	Ovary
15:75897640	FASTKD1	p.Ser737Pro	Ovary
15:75897649	FASTKD1	p.Cys734Arg	Ovary
17:26094446	RRBP1	p.Ala285Thr	Ovary
17:62538660	ENSSSCG00000040118	p.Ala81Val	Ovary
X:58153466	RPS4X	p.Lys63Arg	Ovary
X:58153475	RPS4X	p.Glu60Gly	Ovary
X:115222769	CDR1	p.Phe55Leu	Ovary
X:124911987	ENSSSCG00000033299	p.Gln2341Arg	Ovary
X:124928278	RPL10	p.Pro16Leu	Ovary
1:27779564	MAP7	p.Phe738Leu	Spleen
1:145992852	NFATC1	p.Pro221Leu	Spleen
1:163238515	CILP	p.Arg878Trp	Spleen
2:1478448	ENSSSCG00000035293	p.Pro202Ser	Spleen
2:1478465	ENSSSCG00000035293	p.Pro196Leu	Spleen
2:1478468	ENSSSCG00000035293	p.Pro195Leu	Spleen
2:9758998	TMEM258	p.Pro19Ser	Spleen
2:9758999	TMEM258	p.Pro19Leu	Spleen
2:13337073	SERPING1	p.Asn42Ser	Spleen
2:13337077	SERPING1	p.Lys41Glu	Spleen
2:15812955	F2	p.Lys354Arg	Spleen
2:15812956	F2	p.Lys354Glu	Spleen
2:15812982	F2	p.Lys345Arg	Spleen
2:69643459	CARM1	p.Phe584Ser	Spleen
3:4628634	ZDHHC4	p.Arg369Gly	Spleen
3:11226272	ELN	p.Ala102Val	Spleen
3:69217817	DUSP11	p.Arg199Gly	Spleen
3:69217826	DUSP11	p.Thr202Ala	Spleen
4:97998962	PSMD4	p.Pro23Ser	Spleen
4:99330446	ENSSSCG00000035429	p.Arg159Trp	Spleen
5:8923736	ENSSSCG00000000089	p.Val236Met	Spleen
5:9108598	APOBEC3B	p.Asn259Asp	Spleen
5:9108609	APOBEC3B	p.His255Arg	Spleen
5:14173326	NUAK1	p.Lys400Glu	Spleen
5:23275479	ATP23	p.Val205Ala	Spleen
5:23275490	ATP23	p.Phe209Leu	Spleen
5:23275499	ATP23	p.Cys212Arg	Spleen
5:23275547	ATP23	p.Tyr228His	Spleen
5:23275571	ATP23	p.Phe236Leu	Spleen
5:23275572	ATP23	p.Phe236Ser	Spleen
5:31688215	CAND1	p.Leu819Ser	Spleen
5:31688272	CAND1	p.Ile838Thr	Spleen
5:31689101	CAND1	p.Val892Ala	Spleen
5:31689116	CAND1	p.Phe897Ser	Spleen
5:61358359	YBX3	p.Pro350Leu	Spleen
5:61358365	YBX3	p.Ala352Val	Spleen
5:64423104	CD9	p.Pro175Leu	Spleen
6:412371	RPL13	p.Pro128Leu	Spleen
6:30072155	MMP2	p.Pro381Leu	Spleen
6:30072156	MMP2	p.Pro381Ser	Spleen
6:44041632	GPI	p.His100Tyr	Spleen
6:44041662	GPI	p.Pro110Ser	Spleen
6:47565346	ACTN4	p.Pro928Leu	Spleen
6:48854795	LTBP4	p.Pro1053Ser	Spleen
6:52036036	SNRPD2	p.Arg102Cys	Spleen
6:62310281	ENSSSCG00000029696	p.Gln338Arg	Spleen
6:62972555	RPS5	p.Leu108Phe	Spleen
6:62972559	RPS5	p.Thr109Ile	Spleen
6:62972565	RPS5	p.Ser111Phe	Spleen
6:63632838	MXRA8	p.His335Tyr	Spleen
6:86066045	SRSF4	p.Lys291Arg	Spleen
6:86066051	SRSF4	p.Lys289Arg	Spleen
6:86066054	SRSF4	p.His288Arg	Spleen
6:92321927	MAP7D1	p.Pro813Ser	Spleen
6:108403041	C18orf8	p.Lys643Arg	Spleen
7:7329035	ENSSSCG00000033009	p.Met66Thr	Spleen
7:24208279	AGPAT1	p.Pro57Ser	Spleen
7:24829154	HLA-DRA	p.Pro208Leu	Spleen
7:37093601	CCND3	p.Ser111Phe	Spleen
7:37093664	CCND3	p.Ser90Phe	Spleen
7:39249951	ENSSSCG00000001701	p.Ser677Phe	Spleen
7:59350913	ISLR	p.His256Tyr	Spleen
8:30698472	RPL9	p.Lys52Arg	Spleen
8:30698475	RPL9	p.Lys51Arg	Spleen
8:115458741	AIMP1	p.Lys134Arg	Spleen
8:115458748	AIMP1	p.Lys132Glu	Spleen
9:5635615	ENSSSCG00000032384	p.Lys245Glu	Spleen
9:5635616	ENSSSCG00000032384	p.Lys245Arg	Spleen
9:19765173	ENSSSCG00000014910	p.Lys73Arg	Spleen
9:125735230	C1orf21	p.Lys54Arg	Spleen
11:8858824	BRCA2	p.Leu3138Pro	Spleen
11:8858829	BRCA2	p.Tyr3140His	Spleen
11:8860346	BRCA2	p.Phe3186Leu	Spleen
11:8860385	BRCA2	p.Ser3199Pro	Spleen
11:8860409	BRCA2	p.Ser3207Pro	Spleen
11:68461944	TM9SF2	p.Ser515Phe	Spleen
12:1129223	P4HB	p.Ala404Val	Spleen
12:51900885	KIF1C	p.Pro905Ser	Spleen
12:51900888	KIF1C	p.Pro904Ser	Spleen
13:10717100	ENSSSCG00000037030	p.Pro42Ser	Spleen
13:34119691	ENSSSCG00000027573	p.Pro149Leu	Spleen
13:34119707	ENSSSCG00000027573	p.Pro144Ser	Spleen
13:35349102	TKT	p.Lys597Arg	Spleen
13:123875607	ETV5	p.Tyr629Cys	Spleen
14:11347228	CLU	p.Ser99Phe	Spleen
14:11347235	CLU	p.Leu97Phe	Spleen
14:11401739	SCARA3	p.Glu584Lys	Spleen
14:48143514	DRG1	p.His273Tyr	Spleen
14:87974938	GLUD1	p.Asn431Asp	Spleen
14:106917450	SORBS1	p.Ser967Phe	Spleen
15:75897624	FASTKD1	p.Leu742Pro	Spleen
15:77804879	DYNC1I2	p.Lys28Arg	Spleen
15:118822173	IGFBP2	p.Pro3Leu	Spleen
17:19350519	MKKS	p.Val272Ala	Spleen
17:44719654	PTPRT	p.Val1043Ala	Spleen
17:44719661	PTPRT	p.Cys1041Arg	Spleen
17:44719670	PTPRT	p.Cys1038Arg	Spleen
17:44719673	PTPRT	p.Phe1037Leu	Spleen
18:5734656	PRKAG2	p.Val506Ala	Spleen
18:6168135	CDK5	p.Phe80Leu	Spleen
18:6168144	CDK5	p.Cys83Arg	Spleen
18:51048581	AEBP1	p.Ser822Phe	Spleen
X:42148781	CFP	p.Thr334Ile	Spleen
1:9191157	SNX9	p.Ala97Val	Uterus
1:9191163	SNX9	p.Ala95Val	Uterus
1:32600885	EPB41L2	p.Thr841Ala	Uterus
1:32600913	EPB41L2	p.Asn850Ser	Uterus
1:246684971	SLC44A1	p.Leu357Pro	Uterus
2:6610640	SIPA1	p.His519Tyr	Uterus
2:48629916	ZBED5	p.Phe528Tyr	Uterus
2:48630149	ZBED5	p.Lys606Glu	Uterus
2:69783818	SMARCA4	p.Arg1292His	Uterus
2:77509366	ELANE	p.Met265Thr	Uterus
3:69267991	ALMS1	p.Ser4109Cys	Uterus
3:85650497	PPP4R3B	p.Val27Ile	Uterus
4:29040482	EMC2	p.Asn222Asp	Uterus
5:63786588	ATN1	p.Ser595Phe	Uterus
5:69479646	IL17RA	p.Val692Met	Uterus
6:12549831	LDHD	p.Ala177Val	Uterus
6:29412152	AMFR	p.Ala636Val	Uterus
6:51375165	APOE	p.Ala303Val	Uterus
6:67462028	THAP3	p.Ala224Thr	Uterus
6:75103452	SPEN	p.Ala3148Val	Uterus
6:98564862	RALBP1	p.Lys440Glu	Uterus
7:54889296	FANCI	p.Lys1320Glu	Uterus
7:54889305	FANCI	p.Lys1323Glu	Uterus
7:114182477	LGMN	p.His306Tyr	Uterus
9:6606537	NUMA1	p.Pro171Ser	Uterus
10:17496627	HNRNPU	p.Gly58Asp	Uterus
10:60391355	USP6NL	p.Pro725Ser	Uterus
11:8860347	BRCA2	p.Phe3186Ser	Uterus
11:8860385	BRCA2	p.Ser3199Pro	Uterus
12:6073532	NUP85	p.Ile586Thr	Uterus
12:20630949	RAB5C	p.Pro13Leu	Uterus
12:20646600	KAT2A	p.Ser723Leu	Uterus
12:20646629	KAT2A	p.Arg733Cys	Uterus
13:30412344	SMARCC1	p.Ala1158Val	Uterus
13:208297736	ENSSSCG00000022506	p.Pro107Ser	Uterus
13:208297745	ENSSSCG00000022506	p.Arg110Cys	Uterus
14:113797493	WBP1L	p.Pro335Ser	Uterus
14:113797508	WBP1L	p.Pro340Ser	Uterus
16:17727843	DROSHA	p.Glu1332Gly	Uterus
17:33070226	ENSSSCG00000034871	p.Cys387Tyr	Uterus

## Sheet: Suppl. Table 2
Suppl. Table S2. Summary of tissue samples for total RNA sequencing in Sus scrofa
SRA ID	Tissue
SRR2953708	Blood
SRR2953710	Blood
SRR2953716	Blood
SRR2953720	Blood
SRR2953724	Blood
SRR2953734	Blood
SRR2953736	Blood
SRR2953742	Blood
SRR2953744	Blood
SRR2953748	Blood
SRR3147497	Blood
SRR3147498	Blood
SRR3147502	Blood
SRR3147503	Blood
SRR3147511	Blood
SRR3147512	Blood
SRR3147545	Blood
SRR3147569	Blood
SRR3147574	Blood
SRR3147580	Blood
ERR1104678	Brain
ERR1104679	Brain
ERR1104680	Brain
ERR1104681	Brain
ERR1104682	Brain
ERR1104683	Brain
ERR1104684	Brain
ERR1104685	Brain
SRR1022875	Brain
SRR1022879	Brain
SRR1022883	Brain
SRR1022887	Brain
SRR1022892	Brain
SRR1022895	Brain
SRR1022900	Brain
SRR1022903	Brain
SRR1022907	Brain
SRR1022911	Brain
SRR636973	Brain
SRR636974	Brain
SRR1107684	Fat
SRR1107703	Fat
SRR1107709	Fat
SRR1107711	Fat
SRR1107716	Fat
SRR1107718	Fat
SRR1572008	Fat
SRR1572009	Fat
SRR1572010	Fat
SRR1572011	Fat
SRR1572012	Fat
SRR1572013	Fat
SRR1572014	Fat
SRR1572015	Fat
SRR1572016	Fat
SRR1572017	Fat
SRR1572018	Fat
SRR1572019	Fat
SRR1572020	Fat
SRR1572021	Fat
SRR1572022	Fat
SRR1572023	Fat
SRR1572024	Fat
SRR1572025	Fat
SRR1572026	Fat
SRR1572027	Fat
SRR1572028	Fat
SRR1572039	Fat
SRR1572040	Fat
SRR1572041	Fat
SRR1572042	Fat
SRR1572043	Fat
SRR1979629	Fat
SRR1979630	Fat
SRR1979631	Fat
SRR1979632	Fat
SRR1979633	Fat
SRR1979634	Fat
SRR1979635	Fat
SRR1979636	Fat
SRR1979637	Fat
SRR1979638	Fat
SRR3159998	Fat
SRR3159999	Fat
SRR3160000	Fat
SRR3160001	Fat
SRR3160002	Fat
SRR3160003	Fat
SRR3160004	Fat
SRR3160005	Fat
SRR3160006	Fat
SRR3160007	Fat
SRR3159990	Heart
SRR3159991	Heart
SRR3159992	Heart
SRR3159993	Heart
SRR3159994	Heart
SRR3159995	Heart
SRR3159996	Heart
SRR3159997	Heart
SRR3159988	Kidney
SRR3159989	Kidney
SRR3160073	Kidney
SRR3160074	Kidney
SRR3160075	Kidney
SRR3160076	Kidney
SRR3160077	Kidney
SRR3160078	Kidney
SRR3160079	Kidney
SRR636928	Kidney
SRR636929	Kidney
SRR2983627	Liver
SRR2983628	Liver
SRR2983629	Liver
SRR2983630	Liver
SRR2983631	Liver
SRR2983632	Liver
SRR2983633	Liver
SRR2983634	Liver
SRR2983635	Liver
SRR2983636	Liver
SRR2983637	Liver
SRR2983638	Liver
SRR2983639	Liver
SRR2983640	Liver
SRR2983641	Liver
SRR2983642	Liver
SRR2983643	Liver
SRR2983644	Liver
SRR2983645	Liver
SRR2983646	Liver
SRR2983647	Liver
SRR2983648	Liver
SRR2983649	Liver
SRR2983650	Liver
SRR2983651	Liver
SRR2983652	Liver
SRR2983653	Liver
SRR2983654	Liver
SRR2983655	Liver
SRR2983656	Liver
SRR2983657	Liver
SRR2983658	Liver
SRR3160064	Liver
SRR3160065	Liver
SRR3160066	Liver
SRR3160067	Liver
SRR3160068	Liver
SRR3160069	Liver
SRR3160070	Liver
SRR3160071	Liver
SRR3160072	Liver
SRR3160046	Lung
SRR3160047	Lung
SRR3160048	Lung
SRR3160049	Lung
SRR3160050	Lung
SRR3160051	Lung
SRR3160052	Lung
SRR3160053	Lung
SRR3160017	Muscle
SRR3160018	Muscle
SRR3160019	Muscle
SRR3160020	Muscle
SRR3160021	Muscle
SRR3160022	Muscle
SRR3160023	Muscle
SRR3160024	Muscle
SRR3160025	Muscle
SRR3160027	Muscle
SRR3160054	Muscle
SRR3160055	Muscle
SRR3160056	Muscle
SRR3160057	Muscle
SRR3160058	Muscle
SRR3160059	Muscle
SRR3160060	Muscle
SRR3160061	Muscle
SRR3160062	Muscle
SRR3160063	Muscle
SRR3160028	Ovary
SRR3160029	Ovary
SRR3160030	Ovary
SRR3160031	Ovary
SRR3160032	Ovary
SRR3160033	Ovary
SRR3160034	Ovary
SRR3160035	Ovary
SRR3160036	Ovary
SRR3160008	Spleen
SRR3160009	Spleen
SRR3160010	Spleen
SRR3160011	Spleen
SRR3160012	Spleen
SRR3160013	Spleen
SRR3160014	Spleen
SRR3160015	Spleen
SRR3160016	Spleen
SRR3160026	Spleen
SRR2183559	Uterus
SRR2183560	Uterus
SRR2183561	Uterus
SRR2183562	Uterus
SRR2183563	Uterus
SRR2183564	Uterus
SRR2183565	Uterus
SRR2183566	Uterus
SRR2183567	Uterus
SRR2183568	Uterus
SRR2183569	Uterus
SRR2183570	Uterus

## Sheet: Suppl. Table 3
Suppl. Table S3. List of 13 common conserved editing sites
Chromosome	Position	Gene	Region
chr2	20450819	PUM2	3′UTR
chr20	36147533	BLCAP	CDS
chr20	36147563	BLCAP	CDS
chr20	52104918	TSHZ2	3′UTR
chr21	34922801	SON	CDS
chr4	158257875	GRIA2	CDS
chr4	158257879	GRIA2	CDS
chr4	158258136	GRIA2	intron
chr4	158258137	GRIA2	intron
chr6	102372589	GRIK2	CDS
chr6	102374616	GRIK2	intron
chr6	102374643	GRIK2	intron
chrX	153579737	FLNA	intron
